# Supplementary material for: Modulation of the Structure and Stability of Novel Camel Lens Alpha-Crystallin by pH and Thermal Stress
Source: Gels. 2022 Apr 27;8(5):273. doi: 10.3390/gels8050273 (PMC9140948; doi:10.3390/gels8050273)
Supplement: Supplementary file 1 [file gels-08-00273-s001.zip]

Archive with 1 entries (1 files):
- gels-1657946-supplementary.pdf
